# Supplementary material for: Dynamically Allocated Hub in Task-Evoked Network Predicts the Vulnerable Prefrontal Locus for Contextual Memory Retrieval in Macaques
Source: PLoS Biol. 2015 Jun 30;13(6):e1002177. doi: 10.1371/journal.pbio.1002177 (PMC4488377; doi:10.1371/journal.pbio.1002177)
Supplement: S1 Data — (XLSX) [file pbio.1002177.s001.xlsx]

## Sheet: Fig 1
Panel B: Behavioral performance
	Monkey H
	Correct Response Rate				Reaction Time (ms)
	MIDDLE	EITHER-END	BOTH-END		MIDDLE	EITHER-END	BOTH-END
Mean	0.7615	0.9095	0.9999		10005.7	678.42	538.92
SD	0.1222	0.0377	0.0027		146.2	71.12	60.23
	Monkey K
	Correct Response Rate				Reaction Time (ms)
	MIDDLE	EITHER-END	BOTH-END		MIDDLE	EITHER-END	BOTH-END
Mean	0.5851	0.697	0.8257		926.48	885.67	746.97
SD	0.1144	0.0594	0.1013		218.99	154.27	139.85

## Sheet: Fig 3
Panel B: z-values for PPI from area 10 and to area 10
		46	9/46v	9/46d	44/45B	SEF	8Ad	LIP	TEa	Hip
	Seed: area 10	1.7	2.86	4.14	3.67	3.02	4.13	3.2	2.16	2.28
	Target: area 10	0.69	-0.8	0.17	0.85	0.98	-0.65	0.73	1.44	1.3
Panel C: z-values for PPI from area 9/46d and to area 9/46d
		10	46	9/46v	44/45B	SEF	8Ad	LIP	TEa	Hip
	Seed: area 9/46d	0.17	2.3	1.77	3.71	2.89	3.03	3.21	4.05	0.51
	Target: area 9/46d	4.14	4.25	1.96	3.73	1.73	2.82	4.63	4.96	3.61
Panel D: z-values for PPI among the ten homotopic areas
		Target
		10	46	9/46v	9/46d	44/45B	SEF	8Ad	LIP	TEa	Hip
	10	N/A	1.7	2.86	4.14	3.67	3.02	4.13	3.2	2.16	2.28
	46	0.69	N/A	1.86	4.25	3.35	3.31	3.64	2.33	3.15	1.46
	9/46v	-0.8	-0.14	N/A	1.96	2.13	3.7	3.29	0.82	1.91	0.08
	9/46d	0.17	2.3	1.77	N/A	3.71	2.89	3.03	3.21	4.05	0.51
Seed	44/45B	0.85	2.92	0.47	3.73	N/A	1.3	3.47	0.94	3.04	0.53
	SEF	0.98	1.72	2.77	1.73	1.33	N/A	1.6	0.37	1.77	0.9
	8Ad	-0.65	0.09	1.47	2.82	0.52	0.84	N/A	2.4	1.58	-0.2
	LIP	0.73	0.76	0.97	4.63	1.32	1.01	3.82	N/A	2.65	0.61
	TEa	1.44	1.59	3.61	4.96	3.67	1.6	4.61	3.05	N/A	2.03
	Hip	1.3	2.01	2.53	3.61	2.25	1.54	3.24	2.79	1.99	N/A
Panel E: Betweenness centrality
		10	46	9/46v	9/46d	44/45B	SEF	8Ad	LIP	TEa	Hip
		0	0	0.01	0.18	0.03	0	0.01	0	0.21	0
Panel F: Non-directional PPI matrix
		Target
		10	46	9/46v	9/46d	44/45B	SEF	8Ad	LIP	TEa	Hip
	10	N/A	1.2	1.03	2.16	2.26	2	1.74	1.97	1.8	1.79
	46	1.2	N/A	0.86	3.27	3.13	2.52	1.86	1.54	2.37	1.74
	9/46v	1.03	0.86	N/A	1.86	1.3	3.23	2.38	0.89	2.76	1.31
	9/46d	2.16	3.27	1.86	N/A	3.72	2.31	2.93	3.92	4.51	2.06
Seed	44/45B	2.26	3.13	1.3	3.72	N/A	1.32	2	1.13	3.35	1.39
	SEF	2	2.52	3.23	2.31	1.32	N/A	1.22	0.69	1.68	1.22
	8Ad	1.74	1.86	2.38	2.93	2	1.22	N/A	3.11	3.09	1.52
	LIP	1.97	1.54	0.89	3.92	1.13	0.69	3.11	N/A	2.85	1.7
	TEa	1.8	2.37	2.76	4.51	3.35	1.68	3.09	2.85	N/A	2.01
	Hip	1.79	1.74	1.31	2.06	1.39	1.22	1.52	1.7	2.01	N/A
Panel G: Betweenness centrality from non-directional PPI
		10	46	9/46v	9/46d	44/45B	SEF	8Ad	LIP	TEa	Hip
		0	0	0.03	0.11	0.03	0.06	0	0	0.06	0
Panel H: Anatomical connectivity matrix
		Target
		10	46	9/46v	9/46d	44/45B	SEF	8Ad	LIP	TEa	Hip
	10	0	1	0	1	0	0	1	0	0	0
	46	1	0	0	1	0	1	1	1	0	0
	9/46v	0	0	0	0	0	0	1	0	0	0
	9/46d	0	1	0	0	0	0	1	0	0	0
Seed	44/45B	0	0	1	0	0	1	1	1	0	0
	SEF	0	1	0	1	0	0	1	1	0	0
	8Ad	0	1	0	1	0	1	0	1	0	0
	LIP	0	1	1	0	1	1	1	0	0	0
	TEa	1	1	0	0	0	0	1	0	0	0
	Hip	0	0	0	0	0	0	0	0	0	0
Panel I: Betweenness centrality from anatomical connectivity
		10	46	9/46v	9/46d	44/45B	SEF	8Ad	LIP	TEa	Hip
		0.01	0.23	0	0	0	0.03	0.25	0.24	0	0

## Sheet: Fig 4
Panel D: z-values for PPI among the 15 homotopic areas																		Panel B: Behavioral performance
		Target																	Monkey H
		9/46v	8Ad	11	PMd	PG	LIP	AITv	AITd ant	AITd post	TEm	TEO ant	TEO post	V2	V2	V2			Correct Response Rate			Reaction Time (ms)
	9/46v	N/A	0.75	0.3	-1.31	0.06	0.27	1	0.23	0.15	1.64	-0.03	0.68	1.68	2.53	1			DMS	Temporal-order judgment		DMS	Temporal-order judgment
	8Ad	3.67	N/A	2.09	-0.66	0.07	-0.28	-0.28	1.13	0.56	0.73	-0.31	1.48	1.03	2.23	1		Mean	0.9703	0.8683		327.8	749.75
	11	1.63	-0.15	N/A	-0.56	0.06	-0.1	1.83	1.32	0.59	0.98	0.4	1.52	1.22	1.89	1.52		SD	0.0185	0.0431		4.13	83.78
	PMd	2.61	0.83	2.74	N/A	-0.34	-0.16	0.21	0.44	0.19	1.47	-0.42	1.93	1.47	2.3	0.81
	PG	4.08	0.61	3.25	-0.36	N/A	0.38	-0.09	1.77	0.85	1.62	0.54	1.59	1.57	2.46	2.07			Monkey K
	LIP	3.51	0.4	2.82	-0.6	-0.55	N/A	0.21	1.2	0.32	0.92	-0.2	1.16	0.68	2.04	1.16			Correct Response Rate			Reaction Time (ms)
	AITv	3.65	0.92	3.6	-0.63	0.83	0.42	N/A	1.48	0.05	2.16	0.75	1.43	2.18	2.16	0.91			DMS	Temporal-order judgment		DMS	Temporal-order judgment
	AITd ant	3.53	1.93	3.3	-0.53	1.49	0.94	-0.26	N/A	-0.85	3.11	1.21	2.19	2.49	2.68	1.22		Mean	0.9062	0.6669		395.47	894.94
Seed	AITd post	1.96	0.5	2.58	0.22	0.97	1.18	0.19	1	N/A	2.27	0.36	1.91	1.43	1.99	1.35		SD	0.0441	0.0563		31.82	159.05
	TEm	2.76	0.18	2.16	-0.26	-0.38	0.25	0.36	0.87	1.39	N/A	-1.51	0.84	0.32	1.89	0.92
	TEO ant	3.96	1.71	3.49	0.26	0.85	1.4	-0.09	1.42	0.92	0.86	N/A	1.07	1.29	2.19	1.74
	TEO post	3.15	1.37	2.92	0.08	-0.03	-0.19	0.52	1.15	0.65	-0.14	-1.76	N/A	0.21	2.26	0.99
	V2	3.3	0.64	2.33	-0.39	-0.59	-0.05	0.41	1.5	1.36	-0.22	-0.63	0.39	N/A	1.4	0.08
	V2	3.8	0.82	2.73	-0.56	-0.4	0.35	0.07	1.3	0.69	1.4	-1.33	1.29	0.89	N/A	1.05
	V2	3.31	0.84	2.87	-0.38	-0.09	0.09	0.1	1.01	0.52	1.54	-0.46	1.44	0.84	1.76	N/A
Panel E: Betweenness centrality from PPI
		9/46v	8Ad	11	PMd	PG	LIP	AITv	AITd ant	AITd post	TEm	TEO ant	TEO post	V2	V2	V2
		0.08	0	0.12	0	0	0	0.01	0.23	0.03	0.05	0.05	0.01	0.01	0.03	0
Panel F: Anatomical connectivity
		Target
		9/46v	8Ad	11	PMd	PG	LIP	AITv	AITd	TEm	TEO	V2
	9/46v	0	1	0	0	0	0	0	0	0	0	0
	8Ad	0	0	0	1	0	1	0	0	0	1	0
	11	1	0	0	0	0	1	0	0	0	0	0
	PMd	0	1	0	0	0	1	0	0	0	0	0
	PG	0	0	0	0	0	0	0	0	0	0	0
Seed	LIP	1	1	1	1	0	0	0	0	0	1	1
	AITv	0	1	1	0	0	0	0	1	1	1	0
	AITd	0	0	0	0	0	0	1	0	0	1	0
	TEm	0	0	0	0	0	0	0	0	0	0	1
	TEO	0	1	0	0	0	1	1	1	0	0	1
	V2	0	1	0	0	0	1	0	0	0	1	0
Panel G: Betweenness centrality from anatomical connectivity
		9/46v	8Ad	11	PMd	PG	LIP	AITv	AITd	TEm	TEO	V2
		0.01	0.19	0.03	0	0	0.32	0.15	0	0.01	0.35	0.11

## Sheet: Fig 5
Panel B: Prediction accuracy					Panel C: Predicted impact on performance
	Activation pattern (10)	Activation pattern (90)	Connectivity pattern (90)			10	46	9/46v	9/46d	44/45B	SEF	8Ad	LIP	TEa	Hip
Group	0.5676	0.4864	0.8378		Group	0.0811	0.027	-0.027	0.2432	0.0541	0.027	0.0811	0.0811	0.2703	0.2703
Monkey H	0.6364	0.4545	0.9091		Monkey H	0.0909	0	-0.0455	0.2273	0.0455	0.0455	0.0909	0	0.2273	0.3636
Monkey K	0.4667	0.5333	0.7333		Monkey K	0.0667	0.0667	0	0.2667	0.0667	0	0.0667	0.2	0.3333	0.1333

## Sheet: Fig 6
Panel A: Predicted impact on performance and betweenness centrality based on task-evoked connectivity
		10	46	9/46v	9/46d	44/45B	SEF	8Ad	LIP	TEa	Hip
Monkey H	Predicted impact on performance	0.0909	0	-0.0455	0.2273	0.0455	0.0455	0.0909	0	0.2273	0.3636
	Betweenness centrality	0	0.01	0	0.1	0	0.08	0	0.07	0.14	0
Monkey K	Predicted impact on performance	0.0667	0.0667	0	0.2667	0.0667	0	0.0667	0.2	0.3333	0.1333
	Betweenness centrality	0.07	0.06	0.04	0.15	0.03	0.07	0.03	0.1	0.21	0
Panel B: Predicted impact on performance and betweenness centrality based on anatomical connectivity
		10	46	9/46v	9/46d	44/45B	SEF	8Ad	LIP	TEa	Hip
Monkey H	Predicted impact on performance	0.0909	0	-0.0455	0.2273	0.0455	0.0455	0.0909	0	0.2273	0.3636
	Betweenness centrality	0.01	0.23	0	0	0	0.03	0.25	0.24	0	0
Monkey K	Predicted impact on performance	0.0667	0.0667	0	0.2667	0.0667	0	0.0667	0.2	0.3333	0.1333
	Betweenness centrality	0.01	0.23	0	0	0	0.03	0.25	0.24	0	0

## Sheet: S1 Fig
Behavioral performance
	Monkey H
	Correct Response Rate				Reaction Time (ms)
	MIDDLE	INITIAL-END	LAST-END		MIDDLE	INITIAL-END	LAST-END
Mean	0.7615	0.8731	0.9971		10005.7	761.85	535.79
SD	0.1222	0.0531	0.0015		146.2	91.02	538.92
	Monkey K
	Correct Response Rate				Reaction Time (ms)
	MIDDLE	INITIAL-END	LAST-END		MIDDLE	INITIAL-END	LAST-END
Mean	0.5851	0.697	0.8257		926.48	885.67	746.97
SD	0.1144	0.0594	0.1013		218.99	154.27	139.85

## Sheet: S3 Fig
Panel A: z-values for PPI from area 10 and to area 10
			46	9/46v	9/46d	44/45B	SEF	8Ad	LIP	TEa	Hip
	Seed: area 10	Monkey H	1.46	2.35	3.99	3.04	2.53	3.08	3.24	2.94	3.04
		Monkey K	1.02	1.71	1.56	2.36	1.91	2.72	1.79	0.2	0.54
	Target: area 10	Monkey H	0.19	-1.37	0.1	0.31	0.28	-0.2	1.31	1.03	-0.18
		Monkey K	0.77	0.39	0.15	0.87	1.34	-0.69	-0.43	1	1.59
Panel B: z-values for PPI from area 9/46d and to area 9/46d
			10	46	9/46v	44/45B	SEF	8Ad	LIP	TEa	Hip
	Seed: area 9/46d	Monkey H	0.1	1.81	1.84	3.13	1.09	0.9	2.05	2.77	0.46
		Monkey K	0.15	1.5	1.04	2.43	2.7	3.07	2.65	3.02	0.27
	Target: area 9/46d	Monkey H	3.99	4.79	2.9	3.77	2.15	3.11	4.76	3.99	3.67
		Monkey K	1.56	0.72	-0.19	0.95	-0.39	0.68	1.25	2.93	1.39

## Sheet: S4 Fig
Panel A: Outward selectivity
		10	46	9/46v	9/46d	44/45B	SEF	8Ad	LIP	TEa	Hip
	mean	2.5	1.23	-0.6	-1.13	-0.52	-0.67	-2.44	-0.29	0.47	1.45
	SD	1.44	1.4	1.94	1.65	1.61	0.89	1.48	1.47	1.34	1.49
Panel B: Frequency distribution for hierarchical ordering
		10	46	9/46v	9/46d	44/45B	SEF	8Ad
	4	0.1333	0	0	0	0	0	0
Level	3	0.4667	0.2	0.3333	0.2	0.2	0.7333	0.6
	2	0.4	0.6667	0.5333	0.6667	0.6667	0.2667	0.4
	1	0	0.1333	0.1333	0.1333	0.1333	0	0

## Sheet: S5 Fig
Panel A: z-values for interhemispheric PPI from area 10 and to area 10
		10	46	9/46v	9/46d	44/45B	SEF	8Ad	LIP	TEa	Hip
	Seed: area 10	-0.02	0.86	1.69	3.58	3.44	3.39	3.63	2.74	2.38	2.52
	Target: area 10	-0.02	-0.13	0.8	0.21	0.34	1.05	0.69	0.56	1.55	1.25
Panel B: z-values for interhemispheric PPI from area 9/46d and to area 9/46d
		10	46	9/46v	9/46d	44/45B	SEF	8Ad	LIP	TEa	Hip
	Seed: area 9/46d	0.21	1.28	2.49	2.02	3.14	2.2	3.52	2.86	3.96	1
	Target: area 9/46d	3.58	4.59	2.3	2.02	3.16	1.75	3.23	4.05	4.19	3.74
Panel C: z-values for interhemispheric PPI among the ten homotopic areas
		Target
		10	46	9/46v	9/46d	44/45B	SEF	8Ad	LIP	TEa	Hip
	10	-0.02	0.86	1.69	3.58	3.44	3.39	3.63	2.74	2.38	2.52
	46	-0.13	2.55	1.73	4.59	2.02	2.37	4.42	3.6	3.04	2.68
	9/46v	0.8	0.81	0.81	2.3	0.96	2.21	3.44	2.12	0.72	0.85
	9/46d	0.21	1.28	2.49	2.02	3.14	2.2	3.52	2.86	3.96	1
Seed	44/45B	0.34	0.1	1	3.16	0.73	0.35	3.5	0.35	3.24	0.83
	SEF	1.05	1.27	2.41	1.75	0.58	-0.46	2.56	1.75	1.45	0.79
	8Ad	0.69	1.78	2.36	3.23	1.69	0.34	4.05	2.62	2.57	1.01
	LIP	0.56	1.31	1.67	4.05	0.35	-0.27	3.14	2.49	1.68	1.12
	TEa	1.55	1.59	1.9	4.19	3.4	1.06	2.64	2.23	2.7	1.81
	Hip	1.25	1.51	3.63	3.74	2.7	1.59	4.09	2.85	1.95	1.35
Panel F: Outward selectivity
		10	46	9/46v	9/46d	44/45B	SEF	8Ad	LIP	TEa	Hip
	mean	1.99	1.58	-0.52	-1.1	-0.6	0.04	-1.63	-0.83	-0.07	1.19
	SD	1.02	1.31	1.11	1.61	1.45	1.45	1.17	1.27	0.77	1.66

## Sheet: S6 Fig
z-values for PPI among the ten homotopic areas
Monkey H
	Intrahemispheric													Interhemispheric
		Target													Target
		10	46	9/46v	9/46d	44/45B	SEF	8Ad	LIP	TEa	Hip				10	46	9/46v	9/46d	44/45B	SEF	8Ad	LIP	TEa	Hip
	10	N/A	1.46	2.35	3.99	3.04	2.53	3.08	3.24	2.94	3.04			10	-0.71	0.86	1.78	3.76	2.79	2.97	3.22	2.72	3.1	3.27
	46	0.19	N/A	2.81	4.79	2.44	2.72	3.67	1.77	2.02	1.6			46	0.78	2.26	2.12	4.14	2.92	2.32	2.92	2.57	3.56	2.35
	9/46v	-1.37	-0.07	N/A	2.9	2.45	2.68	2.14	0.99	0.98	0.64			9/46v	0.79	-0.16	0.33	2.12	1.99	3.52	2.07	1.26	2.21	1.16
	9/46d	0.1	1.81	1.84	N/A	3.13	1.09	0.9	2.05	2.77	0.46			9/46d	0.52	-0.02	0.93	1.98	2.98	2.47	1.68	1.23	2.87	0.49
Seed	44/45B	0.31	1.54	0.83	3.77	N/A	1.34	2.52	0.97	3.34	0.76		Seed	44/45B	-0.28	0.16	2.02	3.59	0.48	1.34	2.96	1.67	2.75	1.07
	SEF	0.28	1.85	2.78	2.15	2.21	N/A	1.82	1.9	3	1.86			SEF	0.36	0.54	2.83	1.82	0.9	1.56	2.2	3.14	2.56	0.53
	8Ad	-0.2	0.77	1.67	3.11	1.57	0.93	N/A	1.53	2.23	0.42			8Ad	1.4	0.53	1.95	2.47	2.05	2.18	2	3.19	2.77	1.26
	LIP	1.31	1.21	2.15	4.76	1.95	4.14	3.36	N/A	2.69	1.09			LIP	0.49	1.77	1.82	4.74	1.16	1.14	3.23	2.65	2.29	1.05
	TEa	1.03	0.29	2.96	3.99	2.31	3.23	3.48	2.52	N/A	0.42			TEa	1.2	1.35	2.5	3.69	2.42	1.56	2.11	2.26	2.55	1.23
	Hip	-0.18	1.1	1.67	3.67	2.36	2.64	2.86	1.68	1.64	N/A			Hip	1.52	1.21	2.22	3.85	2.02	1.96	3.06	1.74	2.69	0.02
Monkey K
	Intrahemispheric													Interhemispheric
		Target													Target
		10	46	9/46v	9/46d	44/45B	SEF	8Ad	LIP	TEa	Hip				10	46	9/46v	9/46d	44/45B	SEF	8Ad	LIP	TEa	Hip
	10	N/A	1.02	1.71	1.56	2.36	1.91	2.72	1.79	0.2	0.54			10	0.73	0.47	0.88	1.16	2.26	1.97	1.98	1.64	0.43	0.51
	46	0.77	N/A	0.03	0.72	2.38	2.04	1.34	1.66	2.39	0.55			46	-0.94	1.46	0.39	2.27	0.69	1.29	3.31	2.52	1.09	1.43
	9/46v	0.39	-0.12	N/A	-0.19	1.05	2.66	2.48	0.38	1.64	-0.53			9/46v	0.34	1.13	0.75	0.99	-0.06	0.36	2.74	1.7	-0.66	0.09
	9/46d	0.15	1.5	1.04	N/A	2.43	2.7	3.07	2.65	3.02	0.27			9/46d	-0.27	1.52	2.32	1.05	1.89	0.93	3.13	2.58	2.82	0.94
Seed	44/45B	0.87	2.48	-0.16	0.95	N/A	0.69	2.36	0.44	0.74	0.04		Seed	44/45B	0.75	-0.02	-0.73	0.16	0.55	-0.42	1.86	-0.87	1.88	0.19
	SEF	1.34	0.54	1.08	-0.39	-0.3	N/A	-0.11	-1.51	-1.05	-0.65			SEF	1.26	1.27	0.73	0.16	-0.08	-1.99	1.3	-0.38	-1.05	0.6
	8Ad	-0.69	-0.51	0.53	0.68	-0.28	0.43	N/A	1.89	0.08	-0.63			8Ad	-0.36	1.88	1.44	2.06	0.76	-1.15	3.69	0.95	0.94	0.16
	LIP	-0.43	0	-0.49	1.25	0.13	-1.63	1.87	N/A	0.98	-0.42			LIP	0.29	0.2	0.64	0.8	-0.53	-1.46	1.12	1.02	0.04	0.48
	TEa	1	1.85	2.14	2.93	2.85	-0.5	3.02	1.86	N/A	2.42			TEa	1	1	0.76	2.07	2.42	0.11	1.57	1.17	1.23	1.33
	Hip	1.59	1.68	1.89	1.39	1.33	0.2	1.8	2.31	1.37	N/A			Hip	0.42	0.97	2.88	1.58	1.96	0.8	2.71	2.3	0.5	1.54

[truncated: 7 more sheets: S8 Fig, S9 Fig, S10 Fig, S11 Fig, S12 Fig, S13 Fig, S14 Fig]
